# Supplementary material for: Thermo-Responsive Polyion Complex of Polysulfobetaine and a Cationic Surfactant in Water
Source: Polymers (Basel). 2022 Aug 3;14(15):3171. doi: 10.3390/polym14153171 (PMC9370920; doi:10.3390/polym14153171)
Supplement: Supplementary file 1 [file polymers-14-03171-s001.zip]

Archive with 1 entries (1 files):
- polymers-1833338-supplementary.pdf
